# Supplementary material for: Identification of potent schistosomicidal compounds predicted as type II-kinase inhibitors against Schistosoma mansoni c-Jun N-terminal kinase SMJNK
Source: Front Parasitol. 2024 Apr 26;3:1394407. doi: 10.3389/fpara.2024.1394407 (PMC11732180; doi:10.3389/fpara.2024.1394407)
Supplement: Supplementary file 2 [file Table_1.xlsx]

## Sheet: Sheet1 - Atomwise
#	Mcule ID	Product ID	Product URL	Supplier name	Supplier ID	Mass	Systematic name	Measured purity (%)	Matrix plate_2 #	Matrix plate position	Matrix tube barcode	Amount (mg)
Confidential
1	MCULE-9077470866	P-34513996	https://mcule.com/P-34513996/	Crea-Chim	UZI/1636935	334.439	1-(3,5-dimethoxyphenyl)-3-[1-(1,3-dimethyl-1H-pyrazol-4-yl)ethyl]thiourea		2020-07-091013_2	A01	0345341005	2.36
2	MCULE-1412301431	P-34455058	https://mcule.com/P-34455058/	Crea-Chim	UZI/1003570	529.695	N-{3-cyano-4-[4-(propan-2-yl)phenyl]thiophen-2-yl}-2-[4-(2-methylpropyl)phenyl]quinoline-4-carboxamide		2020-07-091013_2	A02	0345340991	1.86
3	MCULE-3939020214	P-34712678	https://mcule.com/P-34712678/	Crea-Chim	UZI/2647581	467.561	3-[4-({2-[4-(dimethylamino)phenyl]imidazo[1,2-a]pyridin-3-yl}amino)phenyl]-3-ethylpiperidine-2,6-dione		2020-07-091013_2	A03	0345339428	2.01
4	MCULE-5652850324	P-34643077	https://mcule.com/P-34643077/	Crea-Chim	UZI/2569916	444.39	1-(2-bromophenyl)-3-[4-(4-butylphenyl)-5-methyl-1,3-thiazol-2-yl]urea		2020-07-091013_2	A04	0345341051	1.32
5	MCULE-7124010909	P-34578075	https://mcule.com/P-34578075/	Crea-Chim	UZI/2162520	455.511	N-(4-{1',5'-dimethyl-1H,1'H-[3,4'-bipyrazol]-1-yl}phenyl)-5-[(3,5-dimethyl-1H-pyrazol-1-yl)methyl]furan-2-carboxamide		2020-07-091013_2	A05	0345342420	2.19
6	MCULE-5855299957	P-34519319	https://mcule.com/P-34519319/	Crea-Chim	UZI/1660959	440.463	1-{1-[(4-fluorophenyl)methyl]-1H-pyrazol-4-yl}-3-{3-[5-methyl-3-(trifluoromethyl)-1H-pyrazol-1-yl]propyl}thiourea		2020-07-091013_2	A06	0345341071	2.0
7	MCULE-6661829029	P-34484496	https://mcule.com/P-34484496/	Crea-Chim	UZI/1262513	358.748	3-chloro-4-(difluoromethoxy)-N-(5-methyl-1,2-oxazol-3-yl)-1-benzothiophene-2-carboxamide		2020-07-091013_2	A07	0345341006	2.36
8	MCULE-3025012070	P-34586182	https://mcule.com/P-34586182/	Crea-Chim	UZI/2189802	337.325	3-amino-4-(1,5-dimethyl-1H-pyrazol-4-yl)-6-(trifluoromethyl)thieno[2,3-b]pyridine-2-carbonitrile		2020-07-091013_2	A08	0345342432	2.51
9	MCULE-1408491989	P-34522050	https://mcule.com/P-34522050/	Crea-Chim	UZI/1687661	440.87	3-{1-[(2-chloro-4-fluorophenyl)methyl]-5-methyl-1H-pyrazol-3-yl}-1-[2-(difluoromethoxy)phenyl]thiourea		2020-07-091013_2	A09	0345340985	1.72
10	MCULE-5692031783	P-21995518	https://mcule.com/P-21995518/	Enamine	Z1465440150	313.397	2-{butyl[6-ethyl-2-(pyridin-4-yl)pyrimidin-4-yl]amino}acetamide		2020-07-091013_2	A10	0363546080	2.24
11	MCULE-6115394273	P-20970959	https://mcule.com/P-20970959/	Enamine	Z56936473	345.397	N-{4-[5-(4-methylphenyl)-4H,7H-[1,2,4]triazolo[1,5-a]pyrimidin-7-yl]phenyl}acetamide		2020-07-091013_2	A11	0363547173	2.14
12	MCULE-8579987374	P-12246213	https://mcule.com/P-12246213/	Enamine	Z1190375216	321.805	N-[1-(butan-2-yl)-1H-pyrazol-5-yl]-2-chloro-6-(dimethylamino)pyridine-4-carboxamide		2020-07-091013_2	A12	0363547223	2.34
13	MCULE-8677844203	P-458815248	https://mcule.com/P-458815248/	Enamine	Z2091907437	382.456	N-({4-methoxy-3-[(oxan-4-yloxy)methyl]phenyl}methyl)-1-methyl-1H-pyrazolo[3,4-b]pyridin-4-amine		2020-07-091013_2	B01	0363546462	2.05
14	MCULE-3706439501	P-32944078	https://mcule.com/P-32944078/	Enamine	Z1462511665	334.375	N2,N2-dimethyl-N6-{[3-(pyridin-3-yl)-1H-pyrazol-4-yl]methyl}-1,3-benzoxazole-2,6-diamine		2020-07-091013_2	B02	0345547378	1.66
15	MCULE-7978953301	P-600369903	https://mcule.com/P-600369903/	Enamine	Z1612951683	301.171	1-(3,5-dichloropyridin-2-yl)-N-(1-methoxypropan-2-yl)-1H-pyrazol-4-amine		2020-07-091013_2	B03	0345549125	2.64
16	MCULE-3741532135	P-600327622	https://mcule.com/P-600327622/	Enamine	Z1462400143	336.434	2-methyl-N-[(1-methyl-1H-pyrazol-5-yl)methyl]-5-{5H,6H,7H,8H,9H-[1,2,4]triazolo[4,3-a]azepin-3-yl}aniline		2020-07-091013_2	B04	0363547183	2.79
17	MCULE-2419096214	P-457924944	https://mcule.com/P-457924944/	Enamine	Z996214440	349.355	N-[8-(difluoromethoxy)quinolin-5-yl]-3-(1,3-thiazol-4-yl)propanamide		2020-07-091013_2	B05	0363530927	2.35
18	MCULE-2721777356	P-600374489	https://mcule.com/P-600374489/	Enamine	Z1621128488	341.409	N-[phenyl(pyridin-4-yl)methyl]-3-[(4H-1,2,4-triazol-4-yl)methyl]aniline		2020-07-091013_2	B06	0363546474	2.38
19	MCULE-1336303598	P-32996219	https://mcule.com/P-32996219/	Enamine	Z1552184297	305.309	3-{[(3-fluorophenyl)(pyridin-2-yl)methyl]amino}pyrazine-2-carbonitrile		2020-07-091013_2	B07	0361046980	2.45
20	MCULE-4486998128	P-458328520	https://mcule.com/P-458328520/	Enamine	Z2045106328	447.595	N-(2-{2H,3H-imidazo[2,1-b][1,3]thiazol-6-yl}ethyl)-2-[5-(3-methylbutoxy)-1H-indol-2-yl]pyridin-4-amine		2020-07-091013_2	B08	0363546451	2.04
21	MCULE-5254172145	P-8009202	https://mcule.com/P-8009202/	Enamine	Z45920390	336.453	1-{1-[4-(1H-imidazol-1-yl)phenyl]ethyl}-3-(2-methylphenyl)thiourea		2020-07-091013_2	B09	0363546473	2.63
22	MCULE-6267484254	P-8728463	https://mcule.com/P-8728463/	Enamine	Z56760963	324.403	5-amino-1-{5-ethyl-8-thia-4,6-diazatricyclo[7.4.0.0^{2,7}]trideca-1(9),2(7),3,5-tetraen-3-yl}-1H-pyrazole-4-carbonitrile		2020-07-091013_2	B10	0363546057	2.02
23	MCULE-3105572390	P-581068425	https://mcule.com/P-581068425/	Enamine	Z1452386243	382.332	3-(difluoromethoxy)-2,6-difluoro-N-(3-phenyl-1,2-thiazol-5-yl)benzamide		2020-07-091013_2	B11	0361043828	2.3
24	MCULE-2530237776	P-8581777	https://mcule.com/P-8581777/	Enamine	Z52639176	360.475	N-[(4-ethylphenyl)methyl]-N-[(pyridin-3-yl)methyl]thieno[2,3-d]pyrimidin-4-amine		2020-07-091013_2	B12	0345549249	2
25	MCULE-2114152020	P-32627831	https://mcule.com/P-32627831/	Enamine	Z453645390	333.38	N-(4-ethyl-5-methyl-1,3-thiazol-2-yl)-7-fluoro-2-oxo-1,2,3,4-tetrahydroquinoline-4-carboxamide		2020-07-091013_2	C01	0363546659	2.12
26	MCULE-3878059272	P-32719276	https://mcule.com/P-32719276/	Enamine	Z917560272	350.367	N-[4-(quinolin-8-yloxy)phenyl]-1,4-dioxane-2-carboxamide		2020-07-091013_2	C02	0345339364	2.16
27	MCULE-4343557027	P-32658696	https://mcule.com/P-32658696/	Enamine	Z739503958	384.816	N-(7-chloro-2,3-dihydro-1,4-benzodioxin-6-yl)-2-{[2-(1H-pyrazol-1-yl)phenyl]amino}acetamide		2020-07-091013_2	C03	0363546314	2.14
28	MCULE-9793257564	P-32886539	https://mcule.com/P-32886539/	Enamine	Z1310665744	342.354	4-[2-({[4-(2H-1,2,3-triazol-2-yl)phenyl]amino}methyl)-1,3-oxazol-5-yl]benzonitrile		2020-07-091013_2	C04	0363530862	2.09
29	MCULE-4896958178	P-32759227	https://mcule.com/P-32759227/	Enamine	Z994188938	322.361	3-methyl-N-{2-methylimidazo[1,2-a]pyridin-6-yl}-4-oxo-4,5,6,7-tetrahydro-1H-indole-2-carboxamide		2020-07-091013_2	C05	0363530869	2.06
30	MCULE-6089753860	P-33055419	https://mcule.com/P-33055419/	Enamine	Z1615552350	423.254	N-{[5-bromo-2-(difluoromethoxy)-3-methylphenyl]methyl}-1-methyl-3-(pyridin-4-yl)-1H-pyrazol-5-amine		2020-07-091013_2	C06	0363547165	2.37
31	MCULE-7461835654	P-33097865	https://mcule.com/P-33097865/	Enamine	Z1661814186	359.33	N-(2,5-difluorophenyl)-2-({4-[4-(hydroxymethyl)-1H-1,2,3-triazol-1-yl]phenyl}amino)acetamide		2020-07-091013_2	C07	0361042464	1.93
32	MCULE-2211687226	P-33037598	https://mcule.com/P-33037598/	Enamine	Z1594119719	346.385	N-[4-(1H-indazol-1-yl)phenyl]-4-(1H-1,2,4-triazol-1-yl)butanamide		2020-07-091013_2	C08	0363546033	1.4
33	MCULE-7800812923	P-32880875	https://mcule.com/P-32880875/	Enamine	Z1277261933	356.445	3-[2-(4-methyl-1,3-thiazol-2-yl)butan-2-yl]-1-[4-(2H-1,2,3-triazol-2-yl)phenyl]urea		2020-07-091013_2	C09	0363530843	2.24
34	MCULE-8133325414	P-21691254	https://mcule.com/P-21691254/	Enamine	Z729030732	346.811	5-chloro-6-({[2-(cyclopentyloxy)pyridin-4-yl]methyl}amino)pyridine-3-carboxamide		2020-07-091013_2	C10	0363530912	2.18
35	MCULE-1056230250	P-21827111	https://mcule.com/P-21827111/	Enamine	Z1123863098	302.333	2-(1-{[4-(1H-pyrazol-1-yl)phenyl]methyl}-1H-imidazol-2-yl)pyrazine		2020-07-091013_2	C11	0361044691	2.23
36	MCULE-7257726684	P-21873813	https://mcule.com/P-21873813/	Enamine	Z1233932327	318.128	5-bromo-2-[3-(1H-1,2,4-triazol-1-yl)phenoxy]pyrimidine		2020-07-091013_2	C12	0363546428	2.06
37	MCULE-9460263448	P-459016129	https://mcule.com/P-459016129/	Enamine	Z2176943953	336.434	5-methyl-6-(2-methylpiperidin-1-yl)-N-({5H-pyrrolo[2,3-b]pyrazin-7-yl}methyl)pyridin-3-amine		2020-07-091013_2	D01	0361043869	2.21
38	MCULE-3168624488	P-458997571	https://mcule.com/P-458997571/	Enamine	Z2162640096	368.376	1-{5-[({1-[4-(trifluoromethyl)phenyl]-1H-pyrazol-4-yl}amino)methyl]-1,3-thiazol-2-yl}ethan-1-ol		2020-07-091013_2	D02	0361047017	2.14
39	MCULE-6621269094	P-457984357	https://mcule.com/P-457984357/	Enamine	Z2026321935	385.257	5-bromo-N,N-dimethyl-4-{2-[2-(4-methylphenyl)-1,3-oxazol-4-yl]ethenyl}pyrimidin-2-amine		2020-07-091013_2	D03	0361043824	2.12
40	MCULE-8001301535	P-600448016	https://mcule.com/P-600448016/	Enamine	Z1888624158	342.374	6-ethyl-5-fluoro-N-[1-({5H,6H,7H,8H-[1,2,4]triazolo[4,3-a]pyridin-3-yl}methyl)-1H-pyrazol-4-yl]pyrimidin-4-amine		2020-07-091013_2	D04	0363545493	2.27
41	MCULE-6259297744	P-600415569	https://mcule.com/P-600415569/	Enamine	Z1942619044	339.32	7-fluoro-N-(4-hydroxy-3,4-dihydro-2H-1-benzopyran-8-yl)quinoxaline-6-carboxamide		2020-07-091013_2	D05	0361046855	2.31
42	MCULE-6111993112	P-458988989	https://mcule.com/P-458988989/	Enamine	Z2157440965	395.521	2-(1-{[5-(pyrazin-2-yl)-8-thia-4,6-diazatricyclo[7.4.0.0^{2,7}]trideca-1(9),2,4,6-tetraen-3-yl]amino}cyclopentyl)ethan-1-ol		2020-07-091013_2	D06	0361044439	2.2
43	MCULE-5447549507	P-459140375	https://mcule.com/P-459140375/	Enamine	Z1885108389	346.582	3-bromo-5-chloro-2-fluoro-N-[(5-methyl-1H-imidazol-4-yl)methyl]benzamide		2020-07-091013_2	D07	0363530893	2.2
44	MCULE-9058411250	P-12043637	https://mcule.com/P-12043637/	Enamine	Z840271186	355.798	2-[2-(2-chlorophenoxy)pyridin-4-yl]-3H,4H-thieno[3,2-d]pyrimidin-4-one		2020-07-091013_2	D08	0345340848	2.29
45	MCULE-4329785914	P-12098257	https://mcule.com/P-12098257/	Enamine	Z951367464	337.394	N-{[4-(dimethylamino)-3-fluorophenyl]methyl}-6-methyl-2-(pyridin-4-yl)pyrimidin-4-amine		2020-07-091013_2	D09	0363546583	2.39
46	MCULE-8005861190	P-32840523	https://mcule.com/P-32840523/	Enamine	Z1192900731	316.378	N-(4-ethyl-1,3-thiazol-2-yl)-2-(3-oxo-1,2,3,4-tetrahydroquinoxalin-1-yl)acetamide		2020-07-091013_2	D10	0345549131	1.9
47	MCULE-5871347170	P-21684303	https://mcule.com/P-21684303/	Enamine	Z646414078	372.805	4-chloro-5-({[2-(4-ethoxyphenoxy)pyridin-4-yl]methyl}amino)-2,3-dihydropyridazin-3-one		2020-07-091013_2	D11	0361044600	1.98
48	MCULE-9073670750	P-21898016	https://mcule.com/P-21898016/	Enamine	Z1272289810	338.406	5,6-dimethyl-2-(6-{[3-(4-methyl-1H-pyrazol-1-yl)propyl]amino}pyridin-3-yl)-3,4-dihydropyrimidin-4-one		2020-07-091013_2	D12	0361047035	2.54
49	MCULE-3237880033	P-21803414	https://mcule.com/P-21803414/	Enamine	Z1003790096	324.764	2-(2-chloro-8-methylquinolin-3-yl)-1H,2H,3H,4H-pyrido[2,3-d]pyrimidin-4-one		2020-07-091013_2	E01	0361044637	1.84
50	MCULE-6126128151	P-21701249	https://mcule.com/P-21701249/	Enamine	Z739467668	342.779	N-[(6-chloro-2,4-dihydro-1,3-benzodioxin-8-yl)methyl]-4-(2H-1,2,3-triazol-2-yl)aniline		2020-07-091013_2	E02	0363547248	2.06
51	MCULE-8244647877	P-33088172	https://mcule.com/P-33088172/	Enamine	Z1644011236	346.331	1-[4-(dimethylamino)pyrimidin-5-yl]-3-{[4-(trifluoromethyl)-1,3-thiazol-2-yl]methyl}urea		2020-07-091013_2	E03	0361043785	2.09
52	MCULE-6821449871	P-458422785	https://mcule.com/P-458422785/	Enamine	Z280349280	388.442	4-[(furan-2-yl)methylidene]-N-(1,3,4-thiadiazol-2-yl)-1,2,3,4-tetrahydroacridine-9-carboxamide		2020-07-091013_2	E04	0345549207	2.1
53	MCULE-6338924049	P-33116283	https://mcule.com/P-33116283/	Enamine	Z1695660755	370.246	5-bromo-1-ethyl-N-({imidazo[1,2-a]pyridin-3-yl}methyl)-1H-1,3-benzodiazol-2-amine		2020-07-091013_2	E05	0361043817	2.55
54	MCULE-3851836373	P-32998662	https://mcule.com/P-32998662/	Enamine	Z1556878504	395.501	N-[5-methyl-4-(5-methylthiophen-2-yl)-1,3-thiazol-2-yl]-4-[(4H-1,2,4-triazol-3-yl)methyl]benzamide		2020-07-091013_2	E06	0363530914	2.12
55	MCULE-8674134290	P-459139514	https://mcule.com/P-459139514/	Enamine	Z1798227462	300.355	6-[(2,6,6-trimethyl-4,5,6,7-tetrahydro-1-benzofuran-4-yl)amino]pyridazine-3-carboxamide		2020-07-091013_2	E07	0363546056	2.35
56	MCULE-5421701478	P-458944027	https://mcule.com/P-458944027/	Enamine	Z1893948184	318.372	N-(2-{[(1-cyanoindolizin-2-yl)methyl]amino}-4-methylphenyl)acetamide		2020-07-091013_2	E08	0363545212	1.84
57	MCULE-6734013982	P-459003726	https://mcule.com/P-459003726/	Enamine	Z1956498619	349.31	N-[(1H-imidazol-2-yl)(pyridin-3-yl)methyl]-6-(2,2,2-trifluoroethoxy)pyridin-3-amine		2020-07-091013_2	E09	0363546621	1.75
58	MCULE-8494643156	P-11953379	https://mcule.com/P-11953379/	Enamine	Z739467586	347.413	1-(2-methyl-1,2,3,4-tetrahydroquinolin-1-yl)-2-{[4-(2H-1,2,3-triazol-2-yl)phenyl]amino}ethan-1-one		2020-07-091013_2	E10	0363546466	2
59	MCULE-7267840514	P-11658315	https://mcule.com/P-11658315/	Enamine	Z595801302	342.779	4-(4-chloro-3,5-dimethyl-1H-pyrazol-1-yl)-N-(4-hydroxypyridin-3-yl)benzamide		2020-07-091013_2	E11	0363547214	1.7
60	MCULE-5272436437	P-12239248	https://mcule.com/P-12239248/	Enamine	Z1171501641	308.309	3-(4-fluorophenyl)-2-(1H-pyrazol-3-yl)-1,2,3,4-tetrahydroquinazolin-4-one		2020-07-091013_2	E12	0345339781	2.38
61	MCULE-7236953062	P-10013219	https://mcule.com/P-10013219/	Enamine	Z94861848	306.404	N-[2-(cyclohex-1-en-1-yl)ethyl]-2-methylpyrazolo[1,5-a]quinazolin-5-amine		2020-07-091013_2	F01	0361044791	1.8
62	MCULE-1170419205	P-11437659	https://mcule.com/P-11437659/	Enamine	Z301088336	347.501	3-[3-(methylsulfanyl)propyl]-1-(3-{5H,6H,7H-pyrrolo[2,1-c][1,2,4]triazol-3-yl}phenyl)thiourea		2020-07-091013_2	F02	0361043864	2
63	MCULE-2379331835	P-12064142	https://mcule.com/P-12064142/	Enamine	Z886773144	380.441	N-{1-[(4-methylphenyl)methyl]-1,2-dihydropyridin-2-ylidene}-2-phenylpyrimidine-5-carboxamide		2020-07-091013_2	F03	0361043793	2.18
64	MCULE-1109052844	P-458993260	https://mcule.com/P-458993260/	Enamine	Z2233045796	323.392	5-methyl-1-(pentan-3-yl)-N-(phthalazin-5-yl)-1H-pyrazole-4-carboxamide		2020-07-091013_2	F04	0361043801	2.5
65	MCULE-2945549223	P-11883914	https://mcule.com/P-11883914/	Enamine	Z595122242	403.475	2-({[3,5-dimethyl-1-(propan-2-yl)-1H-pyrazol-4-yl]carbamoyl}amino)-4,5-dimethoxy-N,N-dimethylbenzamide		2020-07-091013_2	F05	0363545339	1.93
66	MCULE-4803641498	P-21946259	https://mcule.com/P-21946259/	Enamine	Z1355564544	335.424	1-(4-cyclopropyl-1,3-thiazol-2-yl)-3-[1-(2-methoxyethyl)-3,5-dimethyl-1H-pyrazol-4-yl]urea		2020-07-091013_2	F06	0363530859	2.1
67	MCULE-2710148514	P-459070748	https://mcule.com/P-459070748/	Enamine	Z1277901580	415.873	1-[3-chloro-2-(2-ethoxyethoxy)phenyl]-3-{1-[(pyridin-2-yl)methyl]-1H-pyrazol-3-yl}urea		2020-07-091013_2	F07	0363545492	2.3
68	MCULE-3539910449	P-32984054	https://mcule.com/P-32984054/	Enamine	Z1539739130	351.374	3-[2-(difluoromethyl)-1H-1,3-benzodiazol-5-yl]-1-[1-(4-methyl-1,3-thiazol-2-yl)ethyl]urea		2020-07-091013_2	F08	0345547806	2.29
69	MCULE-7776565995	P-32771222	https://mcule.com/P-32771222/	Enamine	Z1030000148	340.402	N-[3-(3-cyclopropyl-1H-1,2,4-triazol-5-yl)phenyl]-4-ethyl-1,2,3-thiadiazole-5-carboxamide		2020-07-091013_2	F09	0361043800	1.95
70	MCULE-3622720060	P-11776484	https://mcule.com/P-11776484/	Enamine	Z424903724	406.5	N-{4-[({2-[methyl(phenyl)amino]phenyl}carbamoyl)methyl]-1,3-thiazol-2-yl}cyclopropanecarboxamide		2020-07-091013_2	F10	0361042068	2.28
71	MCULE-4873620398	P-10014522	https://mcule.com/P-10014522/	Enamine	Z95215368	432.494	N-(2-methoxyphenyl)-2-{3-methyl-4-oxo-5-[(1-phenyl-1H-pyrazol-4-yl)methylidene]-1,3-thiazolidin-2-ylidene}acetamide		2020-07-091013_2	F11	0345796496	2.1
72	MCULE-8258747784	P-32684473	https://mcule.com/P-32684473/	Enamine	Z810583100	344.406	2-(2-ethyl-1,3-thiazol-4-yl)-N-[3-fluoro-4-(2-methyl-1H-imidazol-1-yl)phenyl]acetamide		2020-07-091013_2	F12	0345762131	1.99
73	MCULE-7954106488	P-9873252	https://mcule.com/P-9873252/	Enamine	Z90701215	372.413	N-(4-acetamidophenyl)-4-fluoro-3-(methoxymethyl)-1-benzothiophene-2-carboxamide		2020-07-091013_2	G01	0361047011	2.2
74	MCULE-2666488947	P-9012471	https://mcule.com/P-9012471/	Enamine	Z56948260	390.436	N-[2-(pyrimidin-2-yl)-2,3-dihydro-1H-isoindol-1-ylidene]-[1,1'-biphenyl]-4-carboxamide		2020-07-091013_2	G02	0363545349	2.34
75	MCULE-6122168944	P-7010266	https://mcule.com/P-7010266/	Enamine	Z29821352	366.16	N-(2-bromo-4,6-difluorophenyl)-5-methylimidazo[1,2-a]pyridine-2-carboxamide		2020-07-091013_2	G03	0363545441	2.18
76	MCULE-1398484639	P-11025557	https://mcule.com/P-11025557/	Enamine	Z220418738	342.357	2-methyl-1-phenyl-N-{[1,2,3,4]tetrazolo[1,5-b]pyridazin-6-yl}-1H-1,3-benzodiazol-5-amine		2020-07-091013_2	G04	0363547235	2.16
77	MCULE-7973881043	P-8383723	https://mcule.com/P-8383723/	Enamine	Z54731472	367.421	2-{[2-(N-phenylacetamido)-1,3-thiazol-4-yl]methoxy}benzamide		2020-07-091013_2	G05	0345772841	1.85
78	MCULE-1341699749	P-10002801	https://mcule.com/P-10002801/	Enamine	Z94607780	360.381	N-[4-(difluoromethoxy)phenyl]-2,5,7-triazatricyclo[6.4.0.0^{2,6}]dodeca-1(8),6,9,11-tetraene-5-carbothioamide		2020-07-091013_2	G06	0345549087	1.8
79	MCULE-2404726393	P-11647800	https://mcule.com/P-11647800/	Enamine	Z373017324	352.406	2-(3,4-dihydro-2H-1,5-benzodioxepin-7-ylsulfanyl)quinoline-4-carboxamide		2020-07-091013_2	G07	0361045787	1.7
80	MCULE-9706044274	P-11821551	https://mcule.com/P-11821551/	Enamine	Z437770710	394.466	5-[(diethylamino)methyl]-N-[3-(4-ethyl-6-oxo-1,6-dihydropyrimidin-2-yl)phenyl]furan-2-carboxamide		2020-07-091013_2	G08	0361045768	2.1
81	MCULE-9299786352	P-32634673	https://mcule.com/P-32634673/	Enamine	Z728968408	332.807	6-{[(1,3-benzothiazol-2-yl)methyl](methyl)amino}-5-chloropyridine-3-carboxamide		2020-07-091013_2	G09	0361045706	1.9
82	MCULE-8763842864	P-11673008	https://mcule.com/P-11673008/	Enamine	Z383648488	340.376	2-(1H-1,3-benzodiazol-1-yl)-N-[6-(2-methoxyethoxy)pyridin-3-yl]propanamide		2020-07-091013_2	G10	0361045750	2.18
83	MCULE-1274127857	P-458200939	https://mcule.com/P-458200939/	Enamine	Z735556714	319.329	2-{4-[2-(difluoromethoxy)-5-methylphenyl]-1,3-thiazol-2-yl}pyrazine		2020-07-091013_2	G11	0363530904	2.14
84	MCULE-1375903972	P-11671705	https://mcule.com/P-11671705/	Enamine	Z383515328	394.271	N-{5-[(carbamoylmethyl)sulfanyl]-4-methyl-1,3-thiazol-2-yl}-2,4-dichloro-5-fluorobenzamide		2020-07-091013_2	G12	0345548126	2.11
85	MCULE-2057360379	P-11933861	https://mcule.com/P-11933861/	Enamine	Z729506030	414.478	3-(dimethylsulfamoyl)-4,5-dimethyl-N-[3-(2-oxo-2,3-dihydro-1H-imidazol-1-yl)phenyl]benzamide		2020-07-091013_2	H01	0363534943	2.2

## Sheet: Sheet2 - pkCSM
Mcule ID		SMILE	Molecular Weight	LogP	#Rotatable Bonds	#Acceptors	#Donors	Surface Area	Water solubility	Caco2 permeability	Intestinal absorption (human)	Skin Permeability	P-glycoprotein substrate	P-glycoprotein I inhibitor	P-glycoprotein II inhibitor	VDss (human)	Fraction unbound (human)	BBB permeability	CNS permeability	CYP2D6 substrate	CYP3A4 substrate	CYP1A2 substrate	CYP2C19 substrate	CYP2C9 substrate	CYP2D6 substrate	CYP3A4 substrate	Total Clearance	Renal OCT2 substrate	AMES toxicity	Max, tolerated dose (human)	hERG I inhibitor	hERG II inhibitor	Oral Rat Acute Toxicity (LD50)	Oral Rat Chronic Toxicity (LOAEL)	Hepatotoxicity	Skin Sensitisation	T, pyriformis toxicity	Minnow toxicity	pkCSM SCORE
MCULE-9077470866	A01	C1(C(C)NC(=S)NC2C=C(OC)C=C(OC)C=2)=CN(N=C1C)C	334.445	2.79332	5	5	2	141.336	-4.544	1.353	93.553	-3.355	Yes	No	No	-0.257	0.191	0.06	-2.886	No	Yes	No	Yes	No	No	No	0.332	No	No	0.376	No	No	2.809	0.726	Yes	No	1.089	1.973	9
MCULE-1412301431	A02	C1(C#N)C(C2C=CC(=CC=2)C(C)C)=CSC=1NC(=O)C1=C2C=CC=CC2=NC(C2=CC=C(C=C2)CC(C)C)=C1	529.709	9.07618	7	4	1	233.533	-4.92	0.888	90.438	-2.735	Yes	Yes	Yes	-1.27	0.245	-0.209	-0.893	No	Yes	Yes	Yes	Yes	No	No	0.233	No	No	0.454	No	Yes	4.174	-0.133	Yes	No	0.285	-2.865	0
MCULE-3939020214	A03	C1CC(=O)NC(=O)C1(C1=CC=C(NC2N3C(=NC=2C2C=CC(N(C)C)=CC=2)C=CC=C3)C=C1)CC	467.573	4.8953	6	6	2	204.345	-3.033	1.187	92.296	-2.735	Yes	Yes	Yes	0.195	0.003	-0.226	-1.992	No	Yes	No	Yes	Yes	Yes	Yes	0.895	Yes	Yes	0.305	Yes	Yes	2.545	0.208	Yes	No	0.285	-0.23	0
MCULE-5652850324	A04	C1(NC(=O)NC2=CC=CC=C2Br)SC(=C(C2C=CC(=CC=2)CCCC)N=1)C	444.398	6.86762	6	3	2	171.724	-5.362	1.16	84.05	-2.74	Yes	Yes	Yes	0.26	0	0.094	-1.39	No	Yes	Yes	Yes	Yes	No	Yes	-0.091	No	Yes	0.6	No	Yes	2.61	1.088	Yes	No	0.47	-0.416	2
MCULE-7124010909	A05	N1(CC2=CC=C(C(NC3=CC=C(C=C3)N3C=CC(=N3)C3C=NN(C)C=3C)=O)O2)C(C)=CC(C)=N1	455.522	4.28816	6	8	1	196.177	-4.043	0.074	95.114	-2.757	No	Yes	Yes	0.369	0.26	-0.836	-2.074	No	Yes	No	Yes	Yes	No	Yes	0.627	No	No	-0.368	No	Yes	3.115	0.735	Yes	No	0.287	2.61	8
MCULE-5855299957	A06	C1(C(F)(F)F)C=C(N(CCCNC(=S)NC2C=NN(CC3=CC=C(C=C3)F)C=2)N=1)C	440.47	3.97092	7	5	2	175.435	-5.239	1.123	89.187	-2.953	Yes	Yes	Yes	-0.342	0.104	-0.007	-2.41	No	Yes	No	Yes	Yes	No	No	-0.087	No	No	-0.005	No	Yes	2.56	0.306	Yes	No	0.656	3.304	7
MCULE-6661829029	A07	C1(C(=O)NC2C=C(ON=2)C)SC2=C(C(=CC=C2)OC(F)F)C=1Cl	358.753	4.70482	4	5	1	137.33	-5.321	0.522	87.804	-3.128	No	Yes	No	-0.396	0.023	-0.234	-1.954	No	Yes	Yes	Yes	Yes	No	No	0.24	No	No	0.177	No	No	2.818	0.653	Yes	No	0.906	-0.58	3
MCULE-3025012070	A08	C12C(N)=C(SC=1N=C(C(F)(F)F)C=C2C1C=NN(C)C=1C)C#N	337.33	3.4779	1	6	1	132.326	-4.718	0.986	91.871	-2.842	No	No	No	-0.26	0.204	-0.891	-2.839	No	No	Yes	Yes	No	No	No	0.17	No	Yes	-0.349	No	Yes	3.186	0.897	Yes	No	0.564	1.221	4
MCULE-1408491989	A09	N1(CC2C=CC(=CC=2Cl)F)C(C)=CC(NC(=S)NC2=CC=CC=C2OC(F)F)=N1	440.878	5.44262	6	4	2	174.985	-5.88	0.964	85.379	-2.784	Yes	Yes	Yes	-0.324	0	0.433	-1.852	Yes	Yes	Yes	Yes	Yes	No	Yes	-0.139	Yes	No	-0.027	No	Yes	2.535	1.438	Yes	No	1.059	-0.301	-1
MCULE-5692031783	A10	CCCCN(C1=NC(C2=CC=NC=C2)=NC(CC)=C1)CC(N)=O	313.405	2.1928	8	5	1	136.328	-3.392	1.287	97.497	-2.833	No	No	No	-0.122	0.309	-0.682	-3.004	No	No	Yes	Yes	No	No	No	0.871	No	No	0.287	No	No	2.524	1.202	Yes	No	0.324	1.699	11
MCULE-6115394273	A11	CC(NC1=CC=C(C2N3C(=NC=N3)NC(C3=CC=C(C)C=C3)=C2)C=C1)=O	345.406	3.60092	3	5	2	151.128	-4.082	1.055	92.677	-2.846	Yes	No	Yes	0.091	0.138	-0.018	-1.983	No	Yes	Yes	Yes	Yes	No	Yes	0.086	No	No	-0.171	No	Yes	2.813	0.803	Yes	No	0.436	2.177	2
MCULE-8579987374	A12	CCC(N1C(NC(C2=CC(N(C)C)=NC(Cl)=C2)=O)=CC=N1)C	321.812	3.2208	5	5	1	134.644	-4.848	0.953	94.353	-3.065	No	No	No	-0.187	0.424	-0.233	-2.919	No	No	Yes	No	No	No	No	0.304	No	No	0.224	No	No	2.644	0.85	Yes	No	0.713	2.15	10
MCULE-8677844203	B01	COC1=C(C=C(C=C1)CNC=1C2=C(N=CC1)N(N=C2)C)COC2CCOCC2	382.464	3.2846	7	7	1	164.166	-3.993	1.321	97.027	-2.871	Yes	Yes	Yes	0.44	0.102	-0.827	-2.606	No	Yes	Yes	Yes	Yes	No	No	0.791	No	No	-0.469	No	Yes	2.516	1.348	Yes	No	0.406	1.282	7
MCULE-3706439501	B02	CN(C1OC2=C(C=CC(=C2)NCC2C(C3=CN=CC=C3)=NNC=2)N=1)C	334.383	3.291	5	6	2	144.263	-3.411	1.043	93.854	-2.735	Yes	No	Yes	1.065	0.194	-1.139	-2.368	Yes	Yes	Yes	Yes	No	No	Yes	0.418	No	Yes	0.422	No	Yes	2.708	0.733	Yes	No	0.305	1.8	7
MCULE-7978953301	B03	COCC(NC1=CN(C2=C(Cl)C=C(Cl)C=N2)N=C1)C	301.177	3.0209	5	5	1	121.045	-3.783	1.309	93.294	-3.034	No	No	No	-0.307	0.423	0.292	-2.943	No	No	Yes	Yes	No	No	No	0.782	No	No	0.196	No	No	2.776	1.475	Yes	No	0.583	0.837	8
MCULE-3741532135	B04	CC1=C(NCC2N(C)N=CC=2)C=C(C2N3C(CCCCC3)=NN=2)C=C1	336.443	3.32552	4	6	1	147.443	-4.012	1.251	96.486	-3.04	Yes	Yes	No	-0.034	0.255	0.336	-2.806	No	Yes	Yes	Yes	Yes	No	No	1.059	No	No	-0.503	No	Yes	2.729	1.119	Yes	No	0.585	1.535	4
MCULE-2419096214	B05	FC(OC1=C2C(C=CC=N2)=C(NC(CCC2N=CSC=2)=O)C=C1)F	349.362	3.864	6	5	1	139.866	-4.252	0.843	92.425	-2.976	No	No	No	0.06	0.115	0.008	-2.937	No	Yes	Yes	Yes	Yes	No	No	0.209	No	No	0.203	No	No	2.78	1.005	Yes	No	0.65	-0.544	6
MCULE-2721777356	B06	C(N1C=NN=C1)C1=CC(NC(C2=CC=NC=C2)C2=CC=CC=C2)=CC=C1	341.418	3.9229	6	5	1	151.929	-3.965	1.241	97.48	-2.735	Yes	Yes	Yes	0.004	0.176	0.431	-2.152	No	Yes	Yes	Yes	Yes	No	Yes	0.215	No	No	0.823	No	Yes	3.065	0.803	Yes	No	0.292	-2.297	4
MCULE-1336303598	B07	FC1=CC(C(C2=NC=CC=C2)NC2=C(C#N)N=CC=N2)=CC=C1	305.316	3.08388	4	5	1	132.042	-3.558	1.13	97.652	-2.811	No	No	No	0.216	0.292	-0.51	-2.877	No	Yes	Yes	Yes	No	No	Yes	0.373	No	No	-0.248	No	No	2.564	1.053	Yes	No	0.366	2.395	9
MCULE-4486998128	B08	S1C=2N(CC1)C=C(N2)CCNC2=CC(=NC=C2)C=2NC1=CC=C(C=C1C2)OCCC(C)C	447.608	5.6116	9	6	2	192.36	-3.156	1.112	92.769	-2.736	Yes	Yes	Yes	1.099	0.053	-0.532	-2.15	No	Yes	Yes	Yes	Yes	No	Yes	1.108	No	No	0.419	No	Yes	2.823	0.37	Yes	No	0.285	-0.968	4
MCULE-5254172145	B09	CC(C1=CC=C(N2C=NC=C2)C=C1)NC(NC1=C(C)C=CC=C1)=S	336.464	4.22832	4	3	2	147.103	-2.82	0.239	88.752	-2.735	Yes	Yes	Yes	0.369	0.02	0.503	-1.379	No	No	Yes	Yes	Yes	Yes	Yes	0.77	Yes	Yes	0.551	No	Yes	2.654	1.003	Yes	No	0.285	-0.617	-3
MCULE-6267484254	B10	CCC1=NC2=C(C3=C(S2)CCCC3)C(N2C(N)=C(C#N)C=N2)=N1	324.413	2.77208	8	7	1	137.138	-3.704	0.362	97.21	-2.843	Yes	No	No	0.09	0.118	-0.686	-2.21	No	Yes	Yes	Yes	Yes	No	No	0.033	Yes	No	-0.184	No	No	2.869	1.684	Yes	No	0.457	1.467	7
MCULE-3105572390	B11	FC(OC1=C(F)C(C(NC2SN=C(C3=CC=CC=C3)C=2)=O)=C(F)C=C1)F	382.338	4.942	5	4	1	148.764	-5.458	1.533	90.71	-2.784	No	Yes	Yes	-0.369	0.134	0.025	-2.114	No	Yes	Yes	Yes	Yes	No	Yes	0.046	No	No	0.696	No	Yes	2.709	0.708	Yes	No	0.364	-0.798	6
MCULE-2530237776	B12	CCC1=CC=C(CN(C2=C3C(SC=C3)=NC=N2)CC2=CN=CC=C2)C=C1	360.486	4.8555	6	5	0	156.746	-5.049	1.086	98.639	-2.58	No	Yes	Yes	0.376	0.166	-0.007	-1.496	No	Yes	Yes	Yes	Yes	No	Yes	-0.035	Yes	Yes	0.104	No	No	2.163	1.198	Yes	No	0.345	0.64	6
MCULE-2114152020	C01	CCC1=C(C)SC(NC(C2C3=C(C=C(C=C3)F)NC(=O)C2)=O)=N1	333.388	3.21752	3	4	2	136.486	-4.275	1.127	88.942	-3.067	Yes	No	No	0.079	0.253	-0.366	-2.122	No	Yes	No	Yes	No	No	No	-0.08	No	Yes	-0.131	No	No	2.396	1.611	Yes	No	0.972	1.643	9
MCULE-3878059272	C02	O=C(C1OCCOC1)NC1=CC=C(OC2=C3C(C=CC=N3)=CC=C2)C=C1	350.374	3.381	4	5	1	150.261	-4.569	0.978	96.092	-2.754	No	Yes	Yes	-0.227	0.145	-0.519	-2.337	No	Yes	Yes	Yes	No	No	Yes	0.136	No	No	0.168	No	No	2.566	1.154	Yes	No	0.379	0.471	9
MCULE-4343557027	C03	ClC1=C(NC(CNC2=C(N3N=CC=C3)C=CC=C2)=O)C=C2C(OCCO2)=C1	384.823	3.3475	5	6	2	160.398	-3.851	0.974	94.357	-2.783	Yes	Yes	Yes	0.331	0.108	-0.516	-2.287	No	Yes	Yes	Yes	Yes	No	Yes	0.478	No	No	0.268	No	Yes	2.739	0.625	Yes	No	0.408	-0.13	5
MCULE-9793257564	C04	N#CC1=CC=C(C2OC(CNC3=CC=C(N4N=CC=N4)C=C3)=NC=2)C=C1	342.362	3.40608	5	7	1	149.084	-3.873	1.173	98.227	-2.74	Yes	Yes	Yes	0.108	0.177	-0.634	-2.165	No	Yes	Yes	Yes	No	No	No	0.603	No	Yes	0.378	No	Yes	2.753	1.482	Yes	No	0.311	-0.21	7
MCULE-4896958178	C05	CC1N=C2N(C=C(C=C2)NC(C2=C(C)C3=C(CCCC3=O)N2)=O)C=1	322.368	3.05054	2	4	2	138.457	-2.592	0.988	92.794	-2.739	Yes	No	No	0.888	0.516	-0.573	-2.913	No	No	Yes	No	No	No	No	1.027	Yes	No	0.425	No	Yes	2.499	0.281	Yes	No	0.285	2.169	10
MCULE-6089753860	C06	CC1=C(OC(F)F)C(CNC2N(C)N=C(C3=CC=NC=C3)C=2)=CC(Br)=C1	423.261	4.76652	6	5	1	157.694	-4.896	1.136	93.594	-2.998	No	Yes	No	-0.03	0.144	-0.033	-2.89	No	Yes	Yes	Yes	Yes	No	Yes	0.006	No	No	-0.26	No	Yes	2.927	0.718	Yes	No	0.421	-0.298	6
MCULE-7461835654	C07	OCC1N=NN(C2=CC=C(NCC(NC3=C(F)C=CC(F)=C3)=O)C=C2)C=1	359.336	2.0884	6	6	3	146.822	-4.002	0.422	73.413	-2.773	Yes	No	Yes	-0.182	0.127	-1.523	-3.419	No	No	Yes	No	No	No	No	-0.196	No	No	0.791	No	Yes	2.228	1.479	Yes	No	0.355	0.326	11
MCULE-2211687226	C08	O=C(NC1=CC=C(N2C3=C(C=CC=C3)C=N2)C=C1)CCCN1N=CN=C1	346.394	3.0359	6	6	1	149.833	-4.168	0.975	95.933	-2.729	Yes	Yes	Yes	0.048	0.179	-0.625	-2.423	No	Yes	Yes	Yes	Yes	No	Yes	0.629	No	Yes	0.71	No	Yes	2.58	1.052	Yes	No	0.348	0.421	6
MCULE-7800812923	C09	CCC(C1SC=C(C)N=1)(NC(NC1=CC=C(N2N=CC=N2)C=C1)=O)C	356.455	3.47912	5	6	2	149.652	-3.93	1.115	92.461	-3.089	Yes	No	No	0.205	0.181	-0.591	-2.855	No	Yes	Yes	Yes	No	No	No	0.074	No	No	-0.052	No	Yes	2.495	0.092	Yes	No	0.521	1.103	7
MCULE-8133325414	C10	NC(C1=CC(Cl)=C(NCC2=CC(OC3CCCC3)=NC=C2)N=C1)=O	346.818	3.1624	6	5	2	144.945	-4.862	1.035	92.115	-3.247	No	No	No	-0.201	0.331	-0.796	-3.013	No	Yes	Yes	Yes	No	No	No	-0.14	No	No	0.196	No	No	2.761	1.085	Yes	No	0.418	2.659	10
MCULE-1056230250	C11	N1(N=CC=C1)C1=CC=C(C=C1)CN1C(=NC=C1)C1=NC=CN=C1	302.341	2.5741	4	6	0	132.653	-2.894	1.434	95.578	-2.737	Yes	Yes	No	-0.508	0.234	0.499	-2.873	No	No	Yes	Yes	No	No	Yes	0.676	Yes	Yes	0.257	No	Yes	2.455	0.728	No	No	0.285	1.975	2
MCULE-7257726684	C12	BrC1=CN=C(OC2=CC(N3N=CN=C3)=CC=C2)N=C1	318.134	2.6121	3	6	0	116.793	-2.967	1.277	99.132	-2.726	No	No	No	-0.25	0.233	-0.112	-2.997	No	Yes	Yes	No	No	No	Yes	0.101	No	No	0.223	No	No	2.318	0.502	Yes	No	0.308	0.53	9
MCULE-9460263448	D01	CC1N(C2=C(C)C=C(NCC3C4=C(N=CC=N4)NC=3)C=N2)CCCC1	336.443	3.65222	4	5	2	147.262	-3.922	0.911	95.751	-2.794	No	No	No	0.829	0.364	-1.174	-3.315	No	Yes	Yes	Yes	No	No	No	0.604	No	Yes	0.019	No	Yes	2.531	0.608	Yes	No	0.301	1.872	10
MCULE-3168624488	D02	CC(C1SC(CNC2=CN(C3=CC=C(C(F)(F)F)C=C3)N=C2)=CN=1)O	368.384	4.013	5	6	2	145.313	-4.796	0.786	90.783	-2.792	Yes	No	No	0.023	0.296	0.348	-2.847	No	Yes	Yes	Yes	No	No	No	0.378	No	Yes	-0.02	No	Yes	2.361	1.337	Yes	No	0.576	1.683	2
MCULE-6621269094	D03	CN(C1=NC(C=CC2N=C(C3=CC=C(C)C=C3)OC=2)=C(Br)C=N1)C	385.265	4.43892	4	5	0	148.761	-4.523	1.013	96.799	-2.543	No	Yes	Yes	0.085	0.148	0.102	-1.942	No	Yes	Yes	Yes	Yes	No	Yes	0.046	Yes	No	-0.066	No	No	2.385	0.604	Yes	No	0.513	-0.688	6
MCULE-8001301535	D04	CCC1=C(F)C(NC2=CN(CC3N4C(CCCC4)=NN=3)N=C2)=NC=N1	342.382	2.0943	5	8	1	143.683	-3.988	1.112	98.395	-2.924	No	No	No	-0.49	0.338	-1.18	-3.141	No	Yes	Yes	No	No	No	No	1.054	No	No	-0.069	No	Yes	2.595	0.719	Yes	No	0.288	3.727	11
MCULE-6259297744	D05	OC1C2=C(C(=CC=C2)NC(C2=C(F)C=C3C(N=CC=N3)=C2)=O)OCC1	339.326	2.8371	2	5	2	141.848	-3.422	1.269	92.296	-2.845	No	No	Yes	0.122	0.093	-0.747	-2.959	No	Yes	Yes	Yes	Yes	No	No	0.077	No	No	-0.097	No	Yes	2.248	1.857	Yes	No	0.37	2.172	8
MCULE-6111993112	D06	OCCC1(NC2=C3C(SC4=C3CCCC4)=NC(C3=NC=CN=C3)=N2)CCCC1	395.532	4.1342	5	7	2	168.036	-4.073	0.577	90.917	-2.788	Yes	Yes	Yes	0.515	0.103	-0.601	-2.351	No	Yes	Yes	Yes	Yes	No	No	0.119	No	No	-0.562	No	Yes	3.097	1.094	Yes	No	0.369	0.649	7
MCULE-5447549507	D07	CC1=C(CNC(C2=C(F)C(Br)=CC(Cl)=C2)=O)N=CN1	346.587	3.20312	3	2	2	122.06	-2.623	1.259	90.346	-2.735	Yes	No	No	0.983	0.484	0.528	-2.939	No	No	Yes	No	No	No	No	0.795	No	No	0.065	No	No	3.119	0.792	No	No	0.285	1.207	11
MCULE-9058411250	D08	ClC1=C(OC2=NC=CC(C3NC(=O)C4=C(C=CS4)N=3)=C2)C=CC=C1	355.806	4.4923	3	5	1	145.105	-3.366	1.069	92.711	-2.735	Yes	Yes	Yes	0.219	0.11	-0.442	-2.073	No	Yes	Yes	Yes	No	No	Yes	0.121	No	No	0.533	No	Yes	2.86	1.106	Yes	No	0.287	-0.892	8
MCULE-4329785914	D09	CN(C1=C(F)C=C(CNC2=NC(C3=CC=NC=C3)=NC(C)=C2)C=C1)C	337.402	3.66422	5	5	1	146.14	-3.712	1.309	97.07	-2.777	No	Yes	No	0.123	0.24	0.107	-2.877	No	Yes	Yes	Yes	No	No	Yes	0.6	No	No	-0.284	No	Yes	2708	1.084	Yes	No	0.34	0.75	8
MCULE-8005861190	D10	CCC1N=C(NC(CN2C3=C(C=CC=C3)NC(=O)C2)=O)SC=1	316.386	2.1027	4	5	2	131.715	-3.704	0.929	92.722	-3.018	Yes	No	No	0.254	0.359	-0.366	-2.546	No	Yes	Yes	No	No	No	No	0.353	No	No	-0.654	No	No	2.4	1.152	No	No	0.781	1.674	13
MCULE-5871347170	D11	CCOC1=CC=C(OC2=NC=CC(CNC3=C(Cl)C(=O)NN=C3)=C2)C=C1	372.812	1.093	7	6	2	154.51	-3.301	1.093	93.728	-2.74	Yes	Yes	No	0.113	0.106	-1.464	-3.488	No	No	Yes	Yes	Yes	No	Yes	0.018	No	No	0.739	No	Yes	2.415	2.171	Yes	No	0.303	0.987	8
MCULE-9073670750	D12	CC1=CN(CCCNC2=NC=C(C3NC(=O)C(C)=C(C)N=3)C=C2)N=C1	338.415	2.45586	6	6	2	145.713	-3.68	1.07	96.307	-2.8	Yes	No	No	0.143	0.289	-1.297	-3.057	No	No	Yes	No	No	No	No	0.735	No	No	0.133	No	Yes	2.668	1.708	Yes	No	0.302	2.088	10
MCULE-3237880033	E01	CC1=C2C(C=C(C(=N2)Cl)C2NC3=C(C=CC=N3)C(=O)N2)=CC=C1	324.771	3.44572	1	4	2	137.263	-4.201	0.983	94.999	-2.871	Yes	No	No	0.15	0.212	-0.108	-2.796	No	No	Yes	Yes	No	No	No	-0.053	No	No	-0.122	No	Yes	2.598	0.505	No	No	0.443	1.197	8
MCULE-6126128151	E02	ClC1=CC2=C(OCOC2)C(CNC2=CC=C(N3N=CC=N3)C=C2)=C1	342.786	3.3993	4	6	1	143.51	-4.225	1.397	93.75	-2.83	No	Yes	Yes	-0.131	0.045	0.437	-2.241	No	Yes	Yes	Yes	No	No	Yes	0.145	No	No	0.441	No	Yes	2.772	1.036	Yes	No	0.446	-0.461	5
MCULE-8244647877	E03	CN(C1=C(NC(NCC2SC=C(C(F)(F)F)N=2)=O)C=NC=N1)C	346.338	2.3396	4	6	2	133.13	-5.365	1.026	90.762	-3.132	No	No	No	-0.914	0.488	-1.409	-3.468	No	No	Yes	No	No	No	No	0.313	No	No	0.513	No	No	2.825	0.21	Yes	No	0.408	3.332	15
MCULE-6821449871	E04	O=C(C1=C2C(C=CC=C2)=NC2=C1CCCC2=CC1OC=CC=1)NC1SC=NN=1	388.452	4.8085	3	6	1	164.495	-5.211	0.469	94.104	-2.733	Yes	Yes	Yes	-0.083	0.085	-0.762	-1.89	No	Yes	Yes	Yes	Yes	No	Yes	0	No	Yes	-0.304	No	Yes	2.386	1.337	Yes	No	0.344	0.553	0
MCULE-6338924049	E05	CCN1C2=C(C=C(C=C2)Br)N=C1NCC1N2C(C=CC=C2)=NC=1	370.254	4.0785	4	5	1	141.659	-2.891	1.38	87.47	-2.735	Yes	No	No	0.179	0.238	0.534	-1.584	No	Yes	Yes	Yes	Yes	Yes	Yes	1.099	Yes	Yes	0.372	No	Yes	2.472	0.529	Yes	No	0.285	0.892	-4
MCULE-3851836373	E06	CC1SC(C2=C(C)SC(NC(C3=CC=C(CC4NC=NN=4)C=C3)=O)=N2)=CC=1	395.513	4.44964	5	6	2	163.891	-3.453	1.035	89.414	-2.737	Yes	No	Yes	-0.566	0.104	-1.768	-2.276	No	Yes	Yes	Yes	Yes	No	Yes	-0.015	No	No	0.702	No	Yes	2.917	2.802	Yes	No	0.299	1.233	6
MCULE-8674134290	E07	CC1OC2=C(C(NC3=NN=C(C(N)=O)C=C3)CC(C2)(C)C)C=1	300.362	2.60252	3	5	2	128.656	-4.478	0.88	88.078	-3.136	No	No	No	0.097	0.374	-0.363	-2.969	No	No	Yes	No	No	No	No	0.083	No	No	0.292	No	No	2.791	0.01	Yes	No	0.344	2.713	11
MCULE-5421701478	E08	CC(NC1=C(NCC2C(C#N)=C3N(C=CC=C3)C=2)C=C(C)C=C1)=O	318.38	3.6899	4	4	2	140.085	-4.113	0.926	93.802	-2.782	Yes	No	No	0.128	0.243	-0.048	-2.659	No	Yes	Yes	Yes	Yes	No	Yes	0.545	No	Yes	-0.399	No	Yes	2.799	0.549	Yes	No	0.973	0.685	1
MCULE-6734013982	E09	FC(COC1=NC=C(NC(C2=CN=CC=C2)C2NC=CN=2)C=C1)(F)F	349.316	3.3423	6	5	2	140.669	-2.812	1.058	92.519	-2.735	Yes	No	No	0.021	0.347	-1.704	-3.587	No	No	Yes	No	No	No	Yes	0.576	No	No	0.477	No	Yes	2.436	-0.177	Yes	No	0.285	3.094	8
MCULE-8494643156	E10	CC1N(C(CNC2=CC=C(N3N=CC=N3)C=C2)=O)C2=C(C=CC=C2)CC1	347.422	3.0471	4	5	1	151.996	-3.896	1.084	96.39	-2.842	Yes	Yes	Yes	0.141	0.085	0.301	-2.123	No	Yes	Yes	Yes	Yes	No	Yes	0.093	No	No	-0.021	No	Yes	2.907	1.387	Yes	No	0.562	-1.586	1
MCULE-7267840514	E11	CC1C(Cl)=C(C)N(C2=CC=C(C(NC3=C(O)C=CN=C3)=O)C=C2)N=1	342.786	3.49544	3	5	2	143.276	-4.4	1.121	93.656	-2.976	Yes	No	No	-0.017	0.255	-0.821	-2.86	No	Yes	Yes	Yes	Yes	No	Yes	0.259	No	Yes	0.189	No	No	2.788	0.827	Yes	No	0.46	1.271	3
MCULE-5272436437	E12	FC1=CC=C(N2C(=O)C3=C(C=CC=C3)NC2C2=NNC=C2)C=C1	308.316	3.3199	2	3	2	131.304	-3.314	1.199	94.793	-2.742	Yes	No	No	0.282	0.087	0.344	-2.163	No	No	Yes	Yes	Yes	No	Yes	-0.11	No	No	0.406	No	Yes	2.539	1.478	Yes	No	0.359	3.215	0
MCULE-7236953062	F01	CC1=NN2C(N=C(C3=C2C=CC=C3)NCCC2CCCCC=2)=C1	306.413	4.49332	4	4	1	135.778	-3.549	1.649	92.364	-2.828	Yes	Yes	Yes	1.009	0.128	0.572	-1.987	No	Yes	Yes	Yes	Yes	No	Yes	0.776	Yes	No	-0.13	No	Yes	2.651	0.953	Yes	No	0.56	-0.839	1
MCULE-1170419205	F02	CSCCCNC(NC1=CC(C2N3C(CCC3)=NN=2)=CC=C1)=S	347.513	2.9308	6	5	2	145.811	-3.949	1.382	93.416	-3.05	Yes	No	No	-0.015	0.212	0.215	-3.245	Yes	Yes	Yes	Yes	Yes	No	No	-0.102	No	No	-0.288	No	Yes	2.936	0.888	Yes	No	1.072	0.389	7
MCULE-2379331835	F03	CC1=CC=C(CN2C(=NC(C3=CN=C(C4=CC=CC=C4)N=C3)=O)C=CC=C2)C=C1	380.451	4.04292	4	4	0	168.623	-4.758	1.091	100	-2.638	No	Yes	Yes	0.133	0.215	0.329	-1.839	No	Yes	Yes	Yes	No	No	Yes	0.938	Yes	No	0.091	No	No	2.36	1.277	Yes	No	0.305	0.086	8
MCULE-1109052844	F04	CC1=C(C=NN1C(CC)CC)C(=O)NC1=C2C=NN=CC2=CC=C1	323.4	3.74812	5	5	1	140.451	-4.009	1.355	94.226	-2.791	No	Yes	Yes	-0.008	0.078	-0.451	-2.309	No	Yes	Yes	Yes	Yes	No	No	0.183	No	No	0.608	No	Yes	2.289	0.613	Yes	No	0.448	-0.472	10
MCULE-2945549223	F05	COC1=C(OC)C=C(C(N(C)C)=O)C(NC(NC2=C(C)N(C(C)C)N=C2C)=O)=C1	403.483	3.44384	6	6	2	170.52	-4.255	0.79	82.514	-2.993	Yes	No	No	-0.527	0.246	-1.436	-3.759	No	No	No	Yes	Yes	No	Yes	0.486	No	No	0.55	No	Yes	2.829	0.067	Yes	No	0.317	1.76	6
MCULE-4803641498	F06	COCCN1C(C)=C(NC(NC2SC=C(C3CC3)N=2)=O)C(C)=N1	335.433	3.12424	6	6	2	138.609	-4.544	0.84	90.354	-3.285	No	No	No	-0.42	0.42	-0.875	-3.406	No	Yes	No	Yes	No	No	No	0.555	No	No	0.175	No	No	2.949	0.141	Yes	No	0.493	2.676	11
MCULE-2710148514	F07	ClC=1C(=C(C=CC1)NC(=O)NC1=NN(C=C1)CC1=NC=CC=C1)OCCOCC	415.881	4.0391	9	6	2	173.354	-3.768	1.29	92.498	-2.763	No	No	Yes	0.38	0.104	-1.151	-2.862	No	Yes	No	Yes	No	No	No	0.452	No	No	0.103	No	Yes	2.356	1.4	Yes	No	0.318	1.575	13
MCULE-3539910449	F08	CC(C1SC=C(C)N=1)NC(NC1=CC2=C(NC(C(F)F)=N2)C=C1)=O	351.382	4.14812	4	4	3	139.876	-2.775	1.059	80.379	-2.735	Yes	No	No	0.826	0.131	-1.254	-2.923	No	No	Yes	No	No	Yes	No	0.94	Yes	Yes	0.193	No	Yes	2.791	1.297	No	No	0.282	1.327	9
MCULE-7776565995	F09	CCC1=C(C(NC2=CC(C3NN=C(C4CC4)N=3)=CC=C2)=O)SN=N1	340.412	3.0153	5	6	2	142.247	-3.227	0.307	91.28	-2.737	Yes	No	No	0.038	0.142	-1.572	-2.641	Yes	Yes	Yes	Yes	Yes	No	No	-0.147	No	No	0.492	No	Yes	2.484	1.142	Yes	No	0.304	1.622	9
MCULE-3622720060	F10	CN(C1=C(NC(CC2N=C(NC(C3CC3)=O)SC=2)=O)C=CC=C1)C1=CC=CC=C1	406.511	4.4407	7	5	2	173.137	-4.369	0.426	92.532	-2.752	Yes	Yes	Yes	0.234	0.024	-0.139	-2.185	No	Yes	Yes	Yes	Yes	No	Yes	0.094	No	No	0.051	No	Yes	2.626	1.222	Yes	No	0.455	-0.207	4
MCULE-4873620398	F11	COC1=C(NC(C=C2N(C)C(=O)C(=CC3=CN(C4=CC=CC=C4)N=C3)S2)=O)C=CC=C1	432.505	1.8891	5	7	1	181.712	-4.324	0.95	100	-2.784	Yes	Yes	Yes	-0.092	0.146	-0.495	-2.568	No	Yes	Yes	No	Yes	No	Yes	-0.034	No	No	-0.066	No	Yes	3.243	0.944	Yes	No	0.322	-0.566	5
MCULE-8258747784	F12	CCC1SC=C(CC(NC2=CC(F)=C(N3C(C)=NC=C3)C=C2)=O)N=1	344.415	3.51992	5	5	1	142.746	-3.131	1.296	92.502	-2.736	Yes	Yes	No	0.547	0.265	-0.233	-2.822	No	No	Yes	Yes	No	No	No	1.09	Yes	Yes	0.549	No	Yes	2.765	1.284	Yes	No	0.285	1.685	10
MCULE-7954106488	G01	COCC1C2=C(C=CC=C2F)SC=1C(NC1=CC=C(NC(C)=O)C=C1)=O	372.421	4.3975	5	4	2	153.337	-4.903	0.747	92.264	-2.809	Yes	Yes	Yes	-0.035	0.01	-0.529	-2.149	No	Yes	Yes	Yes	Yes	No	Yes	-0.009	No	No	0.447	No	Yes	2.156	1.468	Yes	No	0.62	-0.871	2
MCULE-2666488947	G02	O=C(C1=CC=C(C2=CC=CC=C2)C=C1)N=C1C2=C(C=CC=C2)CN1C1=NC=CC=N1	390.446	4.7508	3	3	0	173.948	-6.646	1.056	99.368	-2.713	Yes	Yes	Yes	0.185	0.194	0.389	-1.552	No	Yes	Yes	Yes	Yes	No	Yes	0.424	No	No	0.391	No	Yes	2.591	1.045	No	No	0.299	0.192	3
MCULE-6122168944	G03	CC1N2C(=NC(C(NC3=C(Br)C=C(F)C=C3F)=O)=C2)C=CC=1	366.165	3.93572	2	3	1	132.466	-2.749	1.298	91.847	-2.749	Yes	No	No	0.479	0.376	0.575	-1.447	No	No	Yes	Yes	No	No	No	0.514	Yes	Yes	0.219	No	Yes	3.025	1.042	Yes	No	0.285	0.043	2
MCULE-1398484639	G04	CC1N(C2=CC=CC=C2)C2=C(C=C(C=C2)NC2=NN3C(=NN=N3)C=C2)N=1	342.366	2.91022	3	8	1	147.651	-2.905	1.608	89.769	-2.735	Yes	Yes	Yes	-0.254	0.28	-0.901	-2.357	No	Yes	Yes	Yes	Yes	No	Yes	0.39	Yes	Yes	0.165	No	Yes	2.363	0.531	Yes	No	0.285	0.507	2
MCULE-7973881043	G05	CC(N(C1=CC=CC=C1)C1SC=C(COC2=C(C(N)=O)C=CC=C2)N=1)=O	367.43	3.5056	6	5	1	154.402	-4.658	1.101	94.7474	-2.976	Yes	Yes	Yes	-0.187	0.063	-0.751	-2.257	No	Yes	Yes	Yes	Yes	No	Yes	0.033	No	No	0.106	No	Yes	2.729	1.424	Yes	No	0.658	-0.028	3
MCULE-1341699749	G06	FC(OC1=CC=C(NC(N2C3=NC4=C(N3CC2)C=CC=C4)=S)C=C1)F	360.389	3.8547	3	4	1	147.376	-3.244	0.771	90.79	-2.735	Yes	Yes	Yes	0.326	0.033	0.262	-0.876	No	No	Yes	Yes	Yes	No	Yes	0.663	Yes	Yes	0.614	No	Yes	2.483	0.835	No	No	0.285	0.071	5
MCULE-2404726393	G07	NC(C1=C2C(C=CC=C2)=NC(SC2=CC3=C(OCCCO3)C=C2)=C1)=O	352.415	3.6462	3	5	1	148.695	-4.421	0.886	95.483	-2.587	No	Yes	Yes	0.1	0.118	-0.658	-2.056	No	Yes	Yes	Yes	Yes	No	Yes	0.269	Yes	No	-0.213	No	No	2.445	1.548	Yes	No	0.622	0.137	9
MCULE-9706044274	G08	CCN(CC1OC(C(NC2=CC(C3NC(=O)C=C(CC)N=3)=CC=C2)=O)=CC=1)CC	394.475	3.6864	8	5	2	169.331	-3.686	0.885	92.993	-2.783	Yes	No	No	1.049	0.29	-1.183	-2.923	Yes	Yes	No	No	No	No	Yes	0.872	No	Yes	0.244	No	Yes	2.91	0.424	Yes	No	0.394	3.314	9
MCULE-9299786352	G09	CN(C1=C(Cl)C=C(C(N)=O)C=N1)CC1SC2=C(C=CC=C2)N=1	332.816	3.08	4	5	1	135.909	-3.865	0.872	93.079	-2.743	Yes	No	No	-0.26	0.226	-0.821	-2.272	No	Yes	Yes	Yes	Yes	No	No	0.347	Yes	Yes	-0.274	No	Yes	2.089	1.222	Yes	No	1.056	0.64	1
MCULE-8763842864	G10	COCCOC1=NC=C(NC(C(N2C3=C(C=CC=C3)N=C2)C)=O)C=C1	340.383	2.6562	7	6	1	145.157	-2.817	1.317	90.031	-2.735	Yes	No	No	-0.42	0.173	-0.535	-2.865	No	Yes	Yes	No	No	No	No	1.096	Yes	Yes	0.113	No	Yes	2.283	0.911	Yes	No	0.285	-0.094	6
MCULE-1274127857	G11	CC1=CC(C2N=C(C3=NC=CN=C3)SC=2)=C(OC(F)F)C=C1	319.336	4.17692	4	5	0	129.019	-3.131	1.492	97.445	-2.697	No	No	No	0.254	0.253	0.594	-1.842	No	Yes	Yes	Yes	Yes	No	No	0.416	No	No	-0.147	No	No	2.338	0.732	Yes	No	0.302	0.285	5
MCULE-1375903972	G12	CC1=C(SCC(N)=O)SC(NC(C2=C(Cl)C=C(Cl)C(F)=C2)=O)=N1	394.28	3.72712	5	5	2	148.916	-5.76	1.137	88.939	-3.197	Yes	No	No	-0.268	0.235	-1.089	-2.954	No	Yes	Yes	Yes	Yes	No	No	0.287	No	No	0.719	No	No	2.524	0.857	No	No	1.049	1.67	11
MCULE-2057360379	H01	CN(S(C1=C(C)C(C)=CC(C(NC2=CC(N3C(=O)NC=C3)=CC=C2)=O)=C1)(=O)=O)C	414.487	2.28504	5	5	2	168.403	-3.001	0.419	81.538	-2.735	Yes	No	No	0.754	0.159	-1.21	-2.581	No	No	Yes	No	No	No	No	0.431	Yes	Yes	0.508	No	Yes	2.716	1.535	No	No	0.285	0.969	13
Praziquantel	PZQ	C1CCC(CC1)C(=O)N2CC3C4=CC=CC=C 4CCN3C(=O)C2	312.413	2.5349	1	2	0	137.001	-4.002	1.759	93.424	-3.144	Yes	No	No	0.529	0.155	0.468	-1.78	No	Yes	No	Yes	No	No	No	1.058	Yes	No	-0.237	No	No	2.269	1.117	No	No	1.315	1.566	11

## Sheet: Sheet3 - SwissADME
Mcule ID		SMILE	Lipinski #violations	Ghose #violations	Veber #violations	Egan #violations	Muegge #violations	Bioavailability Score	PAINS #alerts	Brenk #alerts	Leadlikeness #violations	Synthetic Accessibility
MCULE-9077470866	A01	C1(C(C)NC(=S)NC2C=C(OC)C=C(OC)C=2)=CN(N=C1C)C	0	0	0	0	0	0.55	0	1	0	3.31
MCULE-1412301431	A02	C1(C#N)C(C2C=CC(=CC=2)C(C)C)=CSC=1NC(=O)C1=C2C=CC=CC2=NC(C2=CC=C(C=C2)CC(C)C)=C1	2	3	0	1	1	0.17	0	0	3	4.14
MCULE-3939020214	A03	C1CC(=O)NC(=O)C1(C1=CC=C(NC2N3C(=NC=2C2C=CC(N(C)C)=CC=2)C=CC=C3)C=C1)CC	0	1	0	0	1	0.55	0	1	2	4.18
MCULE-5652850324	A04	C1(NC(=O)NC2=CC=CC=C2Br)SC(=C(C2C=CC(=CC=2)CCCC)N=1)C	0	1	0	1	1	0.55	0	0	3	3.35
MCULE-7124010909	A05	N1(CC2=CC=C(C(NC3=CC=C(C=C3)N3C=CC(=N3)C3C=NN(C)C=3C)=O)O2)C(C)=CC(C)=N1	0	0	0	0	0	0.55	0	0	1	3.82
MCULE-5855299957	A06	C1(C(F)(F)F)C=C(N(CCCNC(=S)NC2C=NN(CC3=CC=C(C=C3)F)C=2)N=1)C	0	0	0	0	0	0.55	0	1	2	3.25
MCULE-6661829029	A07	C1(C(=O)NC2C=C(ON=2)C)SC2=C(C(=CC=C2)OC(F)F)C=1Cl	0	0	0	0	0	0.55	0	0	2	2.99
MCULE-3025012070	A08	C12C(N)=C(SC=1N=C(C(F)(F)F)C=C2C1C=NN(C)C=1C)C#N	0	0	0	0	0	0.55	0	0	0	2.9
MCULE-1408491989	A09	N1(CC2C=CC(=CC=2Cl)F)C(C)=CC(NC(=S)NC2=CC=CC=C2OC(F)F)=N1	0	1	0	1	1	0.55	0	1	3	3.2
MCULE-5692031783	A10	CCCCN(C1=NC(C2=CC=NC=C2)=NC(CC)=C1)CC(N)=O	0	0	0	0	0	0.55	0	0	1	2.82
MCULE-6115394273	A11	CC(NC1=CC=C(C2N3C(=NC=N3)NC(C3=CC=C(C)C=C3)=C2)C=C1)=O	0	0	0	0	0	0.55	0	0	0	4.18
MCULE-8579987374	A12	CCC(N1C(NC(C2=CC(N(C)C)=NC(Cl)=C2)=O)=CC=N1)C	0	0	0	0	0	0.55	0	1	0	3.25
MCULE-8677844203	B01	COC1=C(C=C(C=C1)CNC=1C2=C(N=CC1)N(N=C2)C)COC2CCOCC2	0	0	0	0	0	0.55	0	0	1	3.08
MCULE-3706439501	B02	CN(C1OC2=C(C=CC(=C2)NCC2C(C3=CN=CC=C3)=NNC=2)N=1)C	0	0	0	0	0	0.55	0	0	0	3.27
MCULE-7978953301	B03	COCC(NC1=CN(C2=C(Cl)C=C(Cl)C=N2)N=C1)C	0	0	0	0	0	0.55	0	0	0	3.15
MCULE-3741532135	B04	CC1=C(NCC2N(C)N=CC=2)C=C(C2N3C(CCCCC3)=NN=2)C=C1	0	0	0	0	0	0.55	0	0	0	3.27
MCULE-2419096214	B05	FC(OC1=C2C(C=CC=N2)=C(NC(CCC2N=CSC=2)=O)C=C1)F	0	0	0	0	0	0.55	0	0	0	2.58
MCULE-2721777356	B06	C(N1C=NN=C1)C1=CC(NC(C2=CC=NC=C2)C2=CC=CC=C2)=CC=C1	0	0	0	0	0	0.55	0	0	0	2.8
MCULE-1336303598	B07	FC1=CC(C(C2=NC=CC=C2)NC2=C(C#N)N=CC=N2)=CC=C1	0	0	0	0	0	0.55	0	0	0	3.23
MCULE-4486998128	B08	S1C=2N(CC1)C=C(N2)CCNC2=CC(=NC=C2)C=2NC1=CC=C(C=C1C2)OCCC(C)C	0	1	0	0	0	0.55	0	0	3	3.8
MCULE-5254172145	B09	CC(C1=CC=C(N2C=NC=C2)C=C1)NC(NC1=C(C)C=CC=C1)=S	0	0	0	0	0	0.55	0	1	1	2.99
MCULE-6267484254	B10	CCC1=NC2=C(C3=C(S2)CCCC3)C(N2C(N)=C(C#N)C=N2)=N1	0	0	0	0	0	0.55	0	0	1	3.37
MCULE-3105572390	B11	FC(OC1=C(F)C(C(NC2SN=C(C3=CC=CC=C3)C=2)=O)=C(F)C=C1)F	0	1	0	1	0	0.55	0	0	2	2.9
MCULE-2530237776	B12	CCC1=CC=C(CN(C2=C3C(SC=C3)=NC=N2)CC2=CN=CC=C2)C=C1	0	0	0	0	0	0.55	0	0	2	2.92
MCULE-2114152020	C01	CCC1=C(C)SC(NC(C2C3=C(C=C(C=C3)F)NC(=O)C2)=O)=N1	0	0	0	0	0	0.55	0	0	0	3.39
MCULE-3878059272	C02	O=C(C1OCCOC1)NC1=CC=C(OC2=C3C(C=CC=N3)=CC=C2)C=C1	0	0	0	0	0	0.55	0	0	1	3.26
MCULE-4343557027	C03	ClC1=C(NC(CNC2=C(N3N=CC=C3)C=CC=C2)=O)C=C2C(OCCO2)=C1	0	0	0	0	0	0.55	0	0	1	3.04
MCULE-9793257564	C04	N#CC1=CC=C(C2OC(CNC3=CC=C(N4N=CC=N4)C=C3)=NC=2)C=C1	0	0	0	0	0	0.55	0	0	0	3.13
MCULE-4896958178	C05	CC1N=C2N(C=C(C=C2)NC(C2=C(C)C3=C(CCCC3=O)N2)=O)C=1	0	0	0	0	0	0.55	0	0	0	3
MCULE-6089753860	C06	CC1=C(OC(F)F)C(CNC2N(C)N=C(C3=CC=NC=C3)C=2)=CC(Br)=C1	0	0	0	0	0	0.55	0	0	2	2.9
MCULE-7461835654	C07	OCC1N=NN(C2=CC=C(NCC(NC3=C(F)C=CC(F)=C3)=O)C=C2)C=1	0	0	0	0	0	0.55	0	0	1	2.68
MCULE-2211687226	C08	O=C(NC1=CC=C(N2C3=C(C=CC=C3)C=N2)C=C1)CCCN1N=CN=C1	0	0	0	0	0	0.55	0	0	0	2.43
MCULE-7800812923	C09	CCC(C1SC=C(C)N=1)(NC(NC1=CC=C(N2N=CC=N2)C=C1)=O)C	0	0	0	0	0	0.55	0	0	1	3.56
MCULE-8133325414	C10	NC(C1=CC(Cl)=C(NCC2=CC(OC3CCCC3)=NC=C2)N=C1)=O	0	0	0	0	0	0.55	0	0	0	2.83
MCULE-1056230250	C11	N1(N=CC=C1)C1=CC=C(C=C1)CN1C(=NC=C1)C1=NC=CN=C1	0	0	0	0	0	0.55	0	0	0	2.46
MCULE-7257726684	C12	BrC1=CN=C(OC2=CC(N3N=CN=C3)=CC=C2)N=C1	0	0	0	0	0	0.55	0	0	0	2.44
MCULE-9460263448	D01	CC1N(C2=C(C)C=C(NCC3C4=C(N=CC=N4)NC=3)C=N2)CCCC1	0	0	0	0	0	0.55	0	0	0	3.4
MCULE-3168624488	D02	CC(C1SC(CNC2=CN(C3=CC=C(C(F)(F)F)C=C3)N=C2)=CN=1)O	0	0	0	0	0	0.55	0	0	1	3.5
MCULE-6621269094	D03	CN(C1=NC(C=CC2N=C(C3=CC=C(C)C=C3)OC=2)=C(Br)C=N1)C	0	0	0	0	0	0.55	0	0	2	3.61
MCULE-8001301535	D04	CCC1=C(F)C(NC2=CN(CC3N4C(CCCC4)=NN=3)N=C2)=NC=N1	0	0	0	0	0	0.55	0	0	0	3.41
MCULE-6259297744	D05	OC1C2=C(C(=CC=C2)NC(C2=C(F)C=C3C(N=CC=N3)=C2)=O)OCC1	0	0	0	0	0	0.55	0	0	0	3.23
MCULE-6111993112	D06	OCCC1(NC2=C3C(SC4=C3CCCC4)=NC(C3=NC=CN=C3)=N2)CCCC1	0	0	0	0	0	0.55	0	0	2	3.71
MCULE-5447549507	D07	CC1=C(CNC(C2=C(F)C(Br)=CC(Cl)=C2)=O)N=CN1	0	0	0	0	0	0.55	0	1	0	2.28
MCULE-9058411250	D08	ClC1=C(OC2=NC=CC(C3NC(=O)C4=C(C=CS4)N=3)=C2)C=CC=C1	0	0	0	0	0	0.55	0	0	2	2.91
MCULE-4329785914	D09	CN(C1=C(F)C=C(CNC2=NC(C3=CC=NC=C3)=NC(C)=C2)C=C1)C	0	0	0	0	0	0.55	1	0	0	2.71
MCULE-8005861190	D10	CCC1N=C(NC(CN2C3=C(C=CC=C3)NC(=O)C2)=O)SC=1	0	0	0	0	0	0.55	0	0	0	2.99
MCULE-5871347170	D11	CCOC1=CC=C(OC2=NC=CC(CNC3=C(Cl)C(=O)NN=C3)=C2)C=C1	0	0	0	0	0	0.55	0	0	1	3.06
MCULE-9073670750	D12	CC1=CN(CCCNC2=NC=C(C3NC(=O)C(C)=C(C)N=3)C=C2)N=C1	0	0	0	0	0	0.55	0	0	0	3.13
MCULE-3237880033	E01	CC1=C2C(C=C(C(=N2)Cl)C2NC3=C(C=CC=N3)C(=O)N2)=CC=C1	0	0	0	0	0	0.55	0	1	0	3.15
MCULE-6126128151	E02	ClC1=CC2=C(OCOC2)C(CNC2=CC=C(N3N=CC=N3)C=C2)=C1	0	0	0	0	0	0.55	0	0	0	2.78
MCULE-8244647877	E03	CN(C1=C(NC(NCC2SC=C(C(F)(F)F)N=2)=O)C=NC=N1)C	0	0	0	0	0	0.55	0	0	0	3.07
MCULE-6821449871	E04	O=C(C1=C2C(C=CC=C2)=NC2=C1CCCC2=CC1OC=CC=1)NC1SC=NN=1	0	0	0	0	0	0.55	0	0	2	3.42
MCULE-6338924049	E05	CCN1C2=C(C=C(C=C2)Br)N=C1NCC1N2C(C=CC=C2)=NC=1	0	0	0	0	0	0.55	0	0	2	2.73
MCULE-3851836373	E06	CC1SC(C2=C(C)SC(NC(C3=CC=C(CC4NC=NN=4)C=C3)=O)=N2)=CC=1	0	0	1	1	0	0.55	0	0	2	3.5
MCULE-8674134290	E07	CC1OC2=C(C(NC3=NN=C(C(N)=O)C=C3)CC(C2)(C)C)C=1	0	0	0	0	0	0.55	0	0	0	3.69
MCULE-5421701478	E08	CC(NC1=C(NCC2C(C#N)=C3N(C=CC=C3)C=2)C=C(C)C=C1)=O	0	0	0	0	0	0.55	0	0	0	2.61
MCULE-6734013982	E09	FC(COC1=NC=C(NC(C2=CN=CC=C2)C2NC=CN=2)C=C1)(F)F	0	0	0	0	0	0.55	0	0	0	3.24
MCULE-8494643156	E10	CC1N(C(CNC2=CC=C(N3N=CC=N3)C=C2)=O)C2=C(C=CC=C2)CC1	0	0	0	0	0	0.55	0	0	1	3.02
MCULE-7267840514	E11	CC1C(Cl)=C(C)N(C2=CC=C(C(NC3=C(O)C=CN=C3)=O)C=C2)N=1	0	0	0	0	0	0.55	0	0	0	2.47
MCULE-5272436437	E12	FC1=CC=C(N2C(=O)C3=C(C=CC=C3)NC2C2=NNC=C2)C=C1	0	0	0	0	0	0.55	0	0	0	2.97
MCULE-7236953062	F01	CC1=NN2C(N=C(C3=C2C=CC=C3)NCCC2CCCCC=2)=C1	1	0	0	0	0	0.55	0	1	1	2.98
MCULE-1170419205	F02	CSCCCNC(NC1=CC(C2N3C(CCC3)=NN=2)=CC=C1)=S	0	0	0	0	0	0.55	0	1	1	3.14
MCULE-2379331835	F03	CC1=CC=C(CN2C(=NC(C3=CN=C(C4=CC=CC=C4)N=C3)=O)C=CC=C2)C=C1	0	0	0	0	0	0.55	0	0	2	3.26
MCULE-1109052844	F04	CC1=C(C=NN1C(CC)CC)C(=O)NC1=C2C=NN=CC2=CC=C1	0	0	0	0	0	0.55	0	0	0	2.56
MCULE-2945549223	F05	COC1=C(OC)C=C(C(N(C)C)=O)C(NC(NC2=C(C)N(C(C)C)N=C2C)=O)=C1	0	0	0	0	0	0.55	0	0	2	3.38
MCULE-4803641498	F06	COCCN1C(C)=C(NC(NC2SC=C(C3CC3)N=2)=O)C(C)=N1	0	0	0	0	0	0.55	0	0	1	3.36
MCULE-2710148514	F07	ClC=1C(=C(C=CC1)NC(=O)NC1=NN(C=C1)CC1=NC=CC=C1)OCCOCC	0	0	1	0	0	0.55	0	0	2	3.31
MCULE-3539910449	F08	CC(C1SC=C(C)N=1)NC(NC1=CC2=C(NC(C(F)F)=N2)C=C1)=O	0	0	0	0	0	0.55	0	0	1	3.36
MCULE-7776565995	F09	CCC1=C(C(NC2=CC(C3NN=C(C4CC4)N=3)=CC=C2)=O)SN=N1	0	0	0	0	0	0.55	0	0	0	3.22
MCULE-3622720060	F10	CN(C1=C(NC(CC2N=C(NC(C3CC3)=O)SC=2)=O)C=CC=C1)C1=CC=CC=C1	0	0	0	0	0	0.55	0	0	2	3.53
MCULE-4873620398	F11	COC1=C(NC(C=C2N(C)C(=O)C(=CC3=CN(C4=CC=CC=C4)N=C3)S2)=O)C=CC=C1	0	0	0	0	0	0.55	0	0	1	3.87
MCULE-8258747784	F12	CCC1SC=C(CC(NC2=CC(F)=C(N3C(C)=NC=C3)C=C2)=O)N=1	0	0	0	0	0	0.55	0	0	0	2.85
MCULE-7954106488	G01	COCC1C2=C(C=CC=C2F)SC=1C(NC1=CC=C(NC(C)=O)C=C1)=O	0	0	0	0	0	0.55	0	0	1	3.06
MCULE-2666488947	G02	O=C(C1=CC=C(C2=CC=CC=C2)C=C1)N=C1C2=C(C=CC=C2)CN1C1=NC=CC=N1	1	0	0	0	0	0.55	0	1	2	3.35
MCULE-6122168944	G03	CC1N2C(=NC(C(NC3=C(Br)C=C(F)C=C3F)=O)=C2)C=CC=1	0	0	0	0	0	0.55	0	0	2	2.39
MCULE-1398484639	G04	CC1N(C2=CC=CC=C2)C2=C(C=C(C=C2)NC2=NN3C(=NN=N3)C=C2)N=1	0	0	0	0	0	0.55	0	0	0	3.11
MCULE-7973881043	G05	CC(N(C1=CC=CC=C1)C1SC=C(COC2=C(C(N)=O)C=CC=C2)N=1)=O	0	0	0	0	0	0.55	0	0	1	3.17
MCULE-1341699749	G06	FC(OC1=CC=C(NC(N2C3=NC4=C(N3CC2)C=CC=C4)=S)C=C1)F	0	0	0	0	0	0.55	0	1	2	2.94
MCULE-2404726393	G07	NC(C1=C2C(C=CC=C2)=NC(SC2=CC3=C(OCCCO3)C=C2)=C1)=O	0	0	0	0	0	0.55	0	0	2	2.96
MCULE-9706044274	G08	CCN(CC1OC(C(NC2=CC(C3NC(=O)C=C(CC)N=3)=CC=C2)=O)=CC=1)CC	0	0	0	0	0	0.55	0	0	2	3.43
MCULE-9299786352	G09	CN(C1=C(Cl)C=C(C(N)=O)C=N1)CC1SC2=C(C=CC=C2)N=1	0	0	0	0	0	0.55	0	0	0	2.71
MCULE-8763842864	G10	COCCOC1=NC=C(NC(C(N2C3=C(C=CC=C3)N=C2)C)=O)C=C1	0	0	0	0	0	0.55	0	0	1	3.43
MCULE-1274127857	G11	CC1=CC(C2N=C(C3=NC=CN=C3)SC=2)=C(OC(F)F)C=C1	0	0	0	0	0	0.55	0	0	0	3.16
MCULE-1375903972	G12	CC1=C(SCC(N)=O)SC(NC(C2=C(Cl)C=C(Cl)C(F)=C2)=O)=N1	0	0	0	1	0	0.55	0	1	2	2.96
MCULE-2057360379	H01	CN(S(C1=C(C)C(C)=CC(C(NC2=CC(N3C(=O)NC=C3)=CC=C2)=O)=C1)(=O)=O)C	0	0	0	0	0	0.55	0	0	1	3.11
Praziquantel	PZQ	C1CCC(CC1)C(=O)N2CC3C4=CC=CC=C 4CCN3C(=O)C2	0	0	0	0	0	0.55	0	0	0	2.9
